# Supplementary material for: Using Decision Trees to Support Classifiers’ Decision-Making about Activity Limitation of Cerebral Palsy Footballers
Source: Int J Environ Res Public Health. 2021 Apr 19;18(8):4320. doi: 10.3390/ijerph18084320 (PMC8074122; doi:10.3390/ijerph18084320)
Supplement: Supplementary file 1 [file ijerph-18-04320-s001.zip]

Archive with 1 entries (1 files):
- ijerph-1145669-supplementary.pdf
